# Supplementary material for: Long-Term Enzyme Replacement Therapy and Renal Outcomes in Fabry Disease: A Systematic Review and Meta-Analysis
Source: Biomedicines. 2025 Dec 5;13(12):2989. doi: 10.3390/biomedicines13122989 (PMC12730587; doi:10.3390/biomedicines13122989)
Supplement: Supplementary file 1 [file biomedicines-13-02989-s001.zip]

Archive with 2 entries (2 files):
- biomedicines-3944910-supplementary 1.pdf
- biomedicines-3944910-supplementary 2.pdf
